# Supplementary material for: Differential Regulation of Nav1.1 and SCN1A Disease Mutant Sodium Current Properties by Fibroblast Growth Factor Homologous Factors
Source: Cells. 2025 Feb 15;14(4):291. doi: 10.3390/cells14040291 (PMC11853998; doi:10.3390/cells14040291)
Supplement: Supplementary file 1 [file cells-14-00291-s001.zip]

Archive with 1 entries (1 files):
- cells-3190660-supplementary.pdf
